# Supplementary material for: Mechanism of insulin resistance in a rat model of kidney disease and the risk of developing type 2 diabetes
Source: PLoS One. 2017 May 1;12(5):e0176650. doi: 10.1371/journal.pone.0176650 (PMC5411038; doi:10.1371/journal.pone.0176650)
Supplement: S2 Fig — (ZIP) [file pone.0176650.s002.zip]

Archive with 14 entries (14 files):
- Blot/CD_Adipose_Glut1.xlsx
- Blot/CD_Adipose_Glut4.xlsx
- Blot/CD_Biceps_Glut1.xlsx
- Blot/CD_Biceps_Glut4.xlsx
- Blot/CD_Kidney_Glut1.xlsx
- Blot/CD_Kidney_Glut2.xlsx
- Blot/CD_Kidney_Sglt1.xlsx
- Blot/CD_Kidney_Sglt2.xlsx
- Blot/CD_Liver_Glut1.xlsx
- Blot/CD_Liver_Glut2.xlsx
- Blot/Zucker_Adipose_Glut1.xlsx
- Blot/Zucker_Adipose_Glut4.xlsx
- Blot/Zucker_Biceps_Glut1.xlsx
- Blot/Zucker_Biceps_Glut4.xlsx
