# Supplementary material for: Mechanism of insulin resistance in a rat model of kidney disease and the risk of developing type 2 diabetes
Source: PLoS One. 2017 May 1;12(5):e0176650. doi: 10.1371/journal.pone.0176650 (PMC5411038; doi:10.1371/journal.pone.0176650)
Supplement: S2 Fig — (ZIP) [file pone.0176650.s002.zip › Blot/CD_Adipose_Glut1.xlsx]

## Sheet: Feuil1
											Glut1	90 sec
		GLUT1
	rat	Area	%		GapDH		GLUT1/Gapdh	%
CKD		19230104	78.5327		6163220		3.12014	48.4684
		31616475	129.117		3543586		8.92217	138.597
		18616342	76.0262		2060056		9.03681	140.378
		33142537	135.349		5550459		5.97113	92.7559
		36460208	148.898		4268005		8.54268	132.702
CTL		21114800	86.2295		2534403		8.33127	129.418
		23046430	94.118		8507211		2.70905	42.0825
		21253009	86.7939		4528299		4.69338	72.9072
		34070963	139.14		3204407		10.6325	165.166
		22948504	93.7181		3942282		5.82112	90.4256
	average ctl	2.44867e+07					6.43747
											Gapdh	15 sec
							average	median	Standard deviation
CKD		113.584	129.117	33.9161			110.581	132.702	39.8054
CTL		100	93.7181	22.1927			100	90.4256	48.1981
