# Supplementary material for: Mechanism of insulin resistance in a rat model of kidney disease and the risk of developing type 2 diabetes
Source: PLoS One. 2017 May 1;12(5):e0176650. doi: 10.1371/journal.pone.0176650 (PMC5411038; doi:10.1371/journal.pone.0176650)
Supplement: S2 Fig — (ZIP) [file pone.0176650.s002.zip › Blot/CD_Adipose_Glut4.xlsx]

## Sheet: Feuil1
											Glut4	30 sec
		GLUT4			gapdh
	rat	Area	%		Area		GLUT4/gapdh	%
CKD		263374770	269.181		8716604		30.2153	194.143
		303465925	310.156		5854786		51.8321	333.039
		170036653	173.785		9717904		17.4973	112.426
		88242295	90.1875		3455824		25.5344	164.067
CTL		52513060	53.6707		5717203		9.1851	59.0173
		69276608	70.8038		5979331		11.586	74.444
		81818319	83.622		5161792		15.8508	101.846
		187764421	191.904		7325482		25.6317	164.692
	average ctl	97843102					15.5634
							average	median	Standard deviation
CKD		210.827	221.483	98.6531			200.919	179.105	94.3233
CTL		100	77.2129	62.4856			100	88.1452	46.6232
											Gapdh	15 sec
