# Supplementary material for: Mechanism of insulin resistance in a rat model of kidney disease and the risk of developing type 2 diabetes
Source: PLoS One. 2017 May 1;12(5):e0176650. doi: 10.1371/journal.pone.0176650 (PMC5411038; doi:10.1371/journal.pone.0176650)
Supplement: S2 Fig — (ZIP) [file pone.0176650.s002.zip › Blot/CD_Biceps_Glut1.xlsx]

## Sheet: Feuil1
											Glut1	60 sec
		GLUT1			Gapdh
	rat	Area	%		Area		GLUT1/Gapdh	%
CKD		2531805	37.2727		7864410		0.321932	49.6365
		4432147	65.2491		11111487		0.39888	61.5006
		5492537	80.86		9230394		0.595049	91.7466
		7243031	106.63		10614105		0.682397	105.214
CTL		9680152	142.509		12433310		0.778566	120.042
		5996713	88.2823		10524030		0.569811	87.8554
		4701094	69.2085		7869801		0.597359	92.1027
	average ctl	6792653					0.648579
							average	median	Standard deviation
CKD		72.503	73.0545	29.0305			77.0245	76.6236	25.836
CTL		100	88.2823	38.0292			100	92.1027	17.4862
											Gapdh	15 sec
