# Supplementary material for: Mechanism of insulin resistance in a rat model of kidney disease and the risk of developing type 2 diabetes
Source: PLoS One. 2017 May 1;12(5):e0176650. doi: 10.1371/journal.pone.0176650 (PMC5411038; doi:10.1371/journal.pone.0176650)
Supplement: S2 Fig — (ZIP) [file pone.0176650.s002.zip › Blot/CD_Biceps_Glut4.xlsx]

## Sheet: Feuil1
											Glut4	4 sec
		GLUT4			Gapdh
	rat	Area	%		Area		GLUT4/Gapdh	%
CKD		6183540	50.1979		5491749		1.12597	40.066
		5015528	40.716		3857382		1.30024	46.2672
CTL		15995579	129.852		4904147		3.26164	116.061
		8641073	70.1481		3663130		2.35893	83.9392
	average ctl	12318326					2.81029
							average	median	Standard deviation
CKD		45.4569	45.4569	6.70472			43.1666	43.1666	4.38493
CTL		100	100	42.2169			100	100	22.7135
											Gapdh	8 sec
