# Supplementary material for: Mechanism of insulin resistance in a rat model of kidney disease and the risk of developing type 2 diabetes
Source: PLoS One. 2017 May 1;12(5):e0176650. doi: 10.1371/journal.pone.0176650 (PMC5411038; doi:10.1371/journal.pone.0176650)
Supplement: S2 Fig — (ZIP) [file pone.0176650.s002.zip › Blot/CD_Kidney_Glut1.xlsx]

## Sheet: Feuil1
											Glut1	4 sec
		GLUT1			Villin-1
	rat	Area	%		Area		GLUT1/Villin1	%
CKD	2054	5119464	109.746		5802324		0.882313	93.1195
	2057	6925366	148.459		2577916		2.68642	283.525
	2058	5636587	120.832		3232413		1.74377	184.038
	2059	2602183	55.7831		3345900		0.777723	82.0811
	2121	3730301	79.9666		4359128		0.855745	90.3155
	2125	5401948	115.802		7936532		0.680643	71.8353
CTL	2060	5642391	120.956		3984398		1.41612	149.458
	2061	5711740	122.443		3149868		1.81333	191.379
	2062	4848771	103.943		5145636		0.942307	99.4514
	2063	4347008	93.187		6327545		0.686998	72.5059
	2128	4125366	88.4356		9846977		0.418947	44.2158
	2129	3313662	71.0351		8134989		0.407335	42.9902
	average ctl	4664823					0.947506
							average	median	Standard deviation
CKD		105.098	112.774	32.6419			134.152	91.7175	83.6673
CTL		100	98.5651	19.8872			100	85.9786	59.8572		Villin-1	30 sec
