# Supplementary material for: Mechanism of insulin resistance in a rat model of kidney disease and the risk of developing type 2 diabetes
Source: PLoS One. 2017 May 1;12(5):e0176650. doi: 10.1371/journal.pone.0176650 (PMC5411038; doi:10.1371/journal.pone.0176650)
Supplement: S2 Fig — (ZIP) [file pone.0176650.s002.zip › Blot/CD_Kidney_Glut2.xlsx]

## Sheet: Feuil1
										GLUT2	16 sec
		Glut2			Villin
	rat	Area	%		Area		Glut2/Villin-1	%
CKD	2104	1279678	73.5582		327276		3.91009	172.457
	2106	3941008	226.536		875503		4.50142	198.538
	2111	3406107	195.789		884567		3.85059	169.833
	2121	2154056	123.819		691908		3.11321	137.31
	2124	4779826	274.753		945961		5.05288	222.861
	2125	2354094	135.318		575844		4.08808	180.307
CTL	2112	1563998	89.9014		1017502		1.5371	67.7946
	2113	1728736	99.3709		886236		1.95065	86.0347
	2114	1411364	81.1278		629939		2.24048	98.8177
	2115	1739663	99.999		1015353		1.71336	75.5688
	2116	2405809	138.29		881710		2.72857	120.345
	2128	1764473	101.425		619891		2.84642	125.543		Villin-1	4 sec
	2129	1563723	89.8856		547829		2.8544	125.895
	average ctl	1.73968e+06					2.26728
							average	median	Standard deviation
CKD							180.218	176.382	28.8554
CTL							100	98.8177	24.384

## Sheet: Feuil2
2104	244	2.28045
2106	118	1.82856
2111	95	1.74321
2121	192	3.51665
2124	153	1.88513
2125	90	2.38453
2112	41	1.14966
2113	40	0.748711
2114	41	0.738082
2115	39	0.554405
2116	40	0.776435
2128	40	0.900416
2129	39	0.970963
