# Supplementary material for: Mechanism of insulin resistance in a rat model of kidney disease and the risk of developing type 2 diabetes
Source: PLoS One. 2017 May 1;12(5):e0176650. doi: 10.1371/journal.pone.0176650 (PMC5411038; doi:10.1371/journal.pone.0176650)
Supplement: S2 Fig — (ZIP) [file pone.0176650.s002.zip › Blot/CD_Kidney_Sglt1.xlsx]

## Sheet: Feuil1
											Sglt1	60 sec
		Sglt1			Villin-1
	rat	Area	%		Area		Sglt1/Villin-1	%
CKD	2054	2541137	68.0222		5703334		0.445553	53.0813
	2057	3018178	80.7918		4293738		0.702926	83.7437
	2058	1900094	50.8625		4452214		0.426775	50.8442
	2059	1492145	39.9424		3814088		0.391219	46.6083
	2121	1611234	43.1302		3791474		0.424962	50.6283
	2125	2473957	66.2239		6193526		0.399442	47.5879
CTL	2060	3529627	94.4825		3487331		1.01213	120.581
	2061	2809897	75.2165		3212721		0.874616	104.198
	2062	3469514	92.8734		4076984		0.851	101.385
	2063	3810525	102.002		4973103		0.766227	91.2851
	2128	4097471	109.683		6516711		0.628764	74.9083
	2129	4697444	125.743		5198988		0.90353	107.643
	average ctl	3.73575e+06					0.839378
											Villin-1	30 sec
							average	median	Standard deviation
CKD		58.1622	58.5432	16.0345			55.4156	50.7363	14.0754
CTL		100	98.2421	17.0641			100	102.791	15.5375
