# Supplementary material for: Mechanism of insulin resistance in a rat model of kidney disease and the risk of developing type 2 diabetes
Source: PLoS One. 2017 May 1;12(5):e0176650. doi: 10.1371/journal.pone.0176650 (PMC5411038; doi:10.1371/journal.pone.0176650)
Supplement: S2 Fig — (ZIP) [file pone.0176650.s002.zip › Blot/CD_Kidney_Sglt2.xlsx]

## Sheet: Feuil1
											Sglt2	15 sec
		Sglt2			Villin-1
	rat	Area	%		Area		Sglt2/Villin1	%
CKD	2054	13627460	172.095		5258161		2.59168	249.04
	2057	11585105	146.303		3935927		2.94342	282.841
	2058	10438262	131.82		4888134		2.13543	205.198
	2059	8438079	106.56		5484535		1.53852	147.84
	2121	7025627	88.7233		5535578		1.26918	121.958
	2125	7038229	88.8824		10299454		0.683359	65.6656
CTL	2060	7017674	88.6229		5563401		1.2614	121.211
	2061	5558995	70.2019		4744125		1.17176	112.598
	2062	7204129	90.9775		9011027		0.799479	76.8238
	2063	7174409	90.6022		7682493		0.933865	89.7372
	2128	9627528	121.581		9732436		0.989221	95.0565
	2129	10928763	138.014		10042368		1.08827	104.574
	average ctl	7918583					1.04067
							average	median	Standard deviation
CKD		122.397	119.19	33.58			178.757	176.519	81.785
CTL		100	90.7898	24.8915			100	99.8153	16.1023
											Villin-1	30 sec
