# Supplementary material for: Mechanism of insulin resistance in a rat model of kidney disease and the risk of developing type 2 diabetes
Source: PLoS One. 2017 May 1;12(5):e0176650. doi: 10.1371/journal.pone.0176650 (PMC5411038; doi:10.1371/journal.pone.0176650)
Supplement: S2 Fig — (ZIP) [file pone.0176650.s002.zip › Blot/CD_Liver_Glut1.xlsx]

## Sheet: Feuil1
											Glut1	4 sec
		GLUT1			Actin B
	rat	Area	%		Area		GLUT1/Actin	%
CKD	2054	11206390	165.571		21501757		0.521185	85.5195
	2057	8443527	124.751		13884031		0.608147	99.7888
	2058	4987008	73.6815		10693288		0.466368	76.5248
	2059	3126506	46.1932		9207487		0.339561	55.7175
CTL	2060	5714620	84.4318		8054479		0.709496	116.419
	2061	6876413	101.597		9747679		0.705441	115.754
	2062	5619637	83.0284		13412737		0.418978	68.7487
	2063	8862650	130.943		14677618		0.603821	99.079
	average ctl	6768330					0.609434
							average	median	Standard deviation
CKD		102.549	99.216	53.1476			79.3877	81.0222	18.4597
CTL		100	93.0143	22.2892			100	107.416	22.3252
											Actin B	4 sec
