# Supplementary material for: Mechanism of insulin resistance in a rat model of kidney disease and the risk of developing type 2 diabetes
Source: PLoS One. 2017 May 1;12(5):e0176650. doi: 10.1371/journal.pone.0176650 (PMC5411038; doi:10.1371/journal.pone.0176650)
Supplement: S2 Fig — (ZIP) [file pone.0176650.s002.zip › Blot/CD_Liver_Glut2.xlsx]

## Sheet: Feuil1
		Glut2			Actin B						GLUT2	15 sec
	rat	Area	%		Area		Glut2/Actin	%
CKD	2104	1996572	37.4799		2981871		0.66957	17.3106
	2105	2603267	48.8689		1969296		1.32193	34.1762
	2106	3139459	58.9343		2002923		1.56744	40.5234
	2108	2962066	55.6043		2537738		1.16721	30.1761
	2109	2700206	50.6886		2246481		1.20197	31.0749
	2111	3041819	57.1014		2335506		1.30242	33.6719
CTL	2112	4512707	84.7131		1734417		2.60186	67.2666
	2113	5532230	103.852		1323128		4.18118	108.097
	2114	7529357	141.342		1542099		4.88254	126.23
	2115	5390139	101.184		1309326		4.11673	106.431
	2116	3670794	68.9086		1031817		3.5576	91.9757
	average ctl	5.32705e+06					3.86798
							average	median	Standard deviation
CKD							31.1555	32.3734	7.69237
CTL							100	106.431	21.9703
											Actin B	30 sec

## Sheet: Feuil2
IRC 2104	0.16244	216
IRC 2105	0.779804	79
IRC 2106	1.03124	138
IRC 2108	0.565032	120
IRC 2109	0.482424	96
IRC 2111	0.696265	117
CTL 2112	1.37315	38
CTL 2113	3.18073	36
CTL 2114	4.60194	38
CTL 2115	3.49796	40
CTL 2116	2.52774	40
