# Supplementary material for: Mechanism of insulin resistance in a rat model of kidney disease and the risk of developing type 2 diabetes
Source: PLoS One. 2017 May 1;12(5):e0176650. doi: 10.1371/journal.pone.0176650 (PMC5411038; doi:10.1371/journal.pone.0176650)
Supplement: S2 Fig — (ZIP) [file pone.0176650.s002.zip › Blot/Zucker_Adipose_Glut1.xlsx]

## Sheet: Feuil1
											Glut1 30 sec
		GLUT1			gapdh
	rat	Area	%		Area		GLUT1 /Gapdh	%
CKD		4305615	81.7516		3564444		1.20793	116.265
		3050103	57.9129		3976657		0.767002	73.8246
		5208030	98.8859		8591534		0.606182	58.3455
		4694764	89.1404		3232001		1.45259	139.813
		5878083	111.608		3333022		1.76359	169.747
CTL		6551386	124.392		5437779		1.20479	115.962
		5526961	104.942		5257289		1.05129	101.188
		7296702	138.544		6326607		1.15334	111.01
		3222273	61.1819		4090671		0.787713	75.818
		3736206	70.9401		3745094		0.997627	96.0224
	average ctl	5.26671e+06					1.03895
											GapDH 15 sec
							average	median	Standard deviation
CKD		87.8598	89.1404	20.1329			111.599	116.265	45.9941
CTL		100	104.942	33.378			100	101.188	15.6365
