# Supplementary material for: Mechanism of insulin resistance in a rat model of kidney disease and the risk of developing type 2 diabetes
Source: PLoS One. 2017 May 1;12(5):e0176650. doi: 10.1371/journal.pone.0176650 (PMC5411038; doi:10.1371/journal.pone.0176650)
Supplement: S2 Fig — (ZIP) [file pone.0176650.s002.zip › Blot/Zucker_Adipose_Glut4.xlsx]

## Sheet: Feuil1
		GLUT4			gapdh							Glut4 16 sec
	rat	Area	%		Area		GLUT4/Gapdh	%
CTL		61328750	145.855		4989497		12.2916	160.447
		51163107	121.679		6101160		8.3858	109.463
		13651262	32.4661		5921998		2.30518	30.0904
CKD		19178894	45.6122		4381315		4.37743	57.1403
		40226289	95.6682		2876428		13.9848	182.549
		123876153	294.609		5240809		23.6368	308.541
	average ctl	4.20477e+07					7.66085
							average	median	Standard deviation
CKD		145.296	95.6682	131.708			182.743	182.549	125.7
CTL		100	121.679	59.7222			100	109.463	65.6913
												GapDH 4 sec
