# Supplementary material for: Mechanism of insulin resistance in a rat model of kidney disease and the risk of developing type 2 diabetes
Source: PLoS One. 2017 May 1;12(5):e0176650. doi: 10.1371/journal.pone.0176650 (PMC5411038; doi:10.1371/journal.pone.0176650)
Supplement: S2 Fig — (ZIP) [file pone.0176650.s002.zip › Blot/Zucker_Biceps_Glut1.xlsx]

## Sheet: Feuil1
											Glut1 30 sec
		GLUT1			GapDH
	rat	Area	%		Area		GLUT1/Gapdh	%
CKD	Z031	2490179	104.1		6231106		0.399637	54.9894
	Z032	3397409	142.026		8013957		0.423937	58.333
	Z033	3803994	159.023		6612281		0.575292	79.1594
	Z034	3065128	128.136		5428676		0.564618	77.6906
	Z035	2259926	94.4747		5197028		0.43485	59.8347
CTL	Z036	2390177	99.9197		3208295		0.744999	102.511
	Z037	1664493	69.583		2302102		0.723032	99.4881
	Z038	1650515	68.9987		2880932		0.57291	78.8316
	Z039	2550552	106.624		3527767		0.722993	99.4828
	Z040	3704748	154.874		4259185		0.869826	119.687
	moy ctl	2392097					0.726752
							average	median	Standard deviation
CKD		125.552	128.136	26.5725			66.0014	59.8347	11.4877
CTL		100	99.9197	35.1474			100	99.4881	14.5129
											GapDH 2 sec
