# Supplementary material for: Mechanism of insulin resistance in a rat model of kidney disease and the risk of developing type 2 diabetes
Source: PLoS One. 2017 May 1;12(5):e0176650. doi: 10.1371/journal.pone.0176650 (PMC5411038; doi:10.1371/journal.pone.0176650)
Supplement: S2 Fig — (ZIP) [file pone.0176650.s002.zip › Blot/Zucker_Biceps_Glut4.xlsx]

## Sheet: Feuil1
												Glut4	45 sec
		Glut4			GapDH					Pair-fed analysis
	rat	Area	%		Area		Ratio	%
CKD	Z012	15373644	58.4094		3206693		4.79424	95.5239		0.89417
	Z013	5895812	22.4001		3244214		1.81733	36.2098		0.445065
	Z015	13586783	51.6206		5469022		2.48432	49.4994		0.472958
CTL	Z017	23099047	87.7607		5656966		4.08329	81.3585
	Z018	22686729	86.1942		4231288		5.36166	106.83
	Z019	29267095	111.195		5442134		5.37787	107.153
	Z020	30229051	114.85		5754928		5.25272	104.659
	average ctl	2.63205e+07					5.01889
CKD		44.1434	51.6206	19.1337			60.411	49.4994	31.1262
CTL		100	99.4779	15.1245			100	105.744	12.4769
												Gapdh	8 sec
